# Supplementary material for: Long-term outcome for patients with distal radius fractures treated with volar locking plates versus percutaneous wires
Source: PLoS One. 2024 Nov 12;19(11):e0307763. doi: 10.1371/journal.pone.0307763 (PMC11556730; doi:10.1371/journal.pone.0307763)
Supplement: S1 Data — (XLSX) [file pone.0307763.s001.xlsx]

## Sheet: Sheet1
	dateop	Answer1/no0, 2 dead, 3 exkluded before, 4 exkl after	qD_1	qD_2	qD_3	qD_4	qD_5	qD_6	qD_7	qD_8	qD_9	qD_10	qD_11	qD_antal_besv	qD_total	E_mobility	E_ADL	E_usual_act	E_pain	E_anxiety	E_state	E_VAS	Answered_VAS	P_SM1	P_SM2	P_SM3	P_SM4	P_SM5	P_sm_score	Number_answer	P_FUNC1	P_FUNC2	P_FUNC3	P_FUNC4	P_FUNC5	P_FUNC6	P_FUNC7	P_FUNC8	P_FUNC9	P_FUNC10	P_func_tot		Number_answer	P_FUNC_score	P_total	Miss_DASH	Miss_EQ-5D	Miss_VAS-EQ	Miss_SmPRWE
1		0																																								99		0	0
2		0																																								99		0	0
3		0																																								99		0	0
4		1	2	1	1	2	1	1	1	1	1	1	1	11	4.54545	3	2	2	3	1	32231	60	1	0	0	0	0	0	0	1	0	0	0	0	0	0	0	0	0	0	0		1	0	0
5		2
6		1	2	5	3	5	2	5	3	3	3		2	10	57.5	3	2	3	3	2	32332	50	1																			99		0	0	1			5
7		1	4	4	5	5	3	5	4	4	5	4	4	11	81.8182	3	4	4	4	3	34443	50	1	7	10	10	9	9	45	1	10	10	9	7	10	10	7	7	9	8.77778	87.7778		1	43.8889	88.8889
8		0																																								99		0	0
9		1	4		3	4	3	5	1	3	1	2	1	10	42.5	3	2	3	2	2	32322	48	1	0	5	3	2	0	10	1	3	10	10	3	3	0	0	6	6	10	51		1	25.5	35.5	1			1
10		1	2	1	1	1	1	1	1	1	1	1	1	11	2.27273	1	1	1	1	1	11111	75	1	0	0	0	0	0	0	1	0	0	0	0	0	0	0	0	0	0	0		1	0	0
11		2																																								99
12		1	1	1	1	1	1	1	1	1	1	1	1	11	0	1	1	1	1	1	11111	100	1	0	0	0	0	0	0	1	0	0	0	0	0	0	0	0	0	0	0		1	0	0
13		1	4	2	1	5	1	5	1	3	3	3	1	11	40.9091	3	2	4	3	2	32432	75	1	0	6	6	6	5	23	1	6	6	2	4	4	10	8	3	8	10	61		1	30.5	53.5
14		1	3	1	2	1	1	2	1	2	2	2	1	11	15.9091	1	1	1	2	1	11121	75	1	0	1	2	2	1	6	1	0	0	0	0	1	0	0	0	1	1	3		1	1.5	7.5
15		2																																								99
16		0																																								99		0	0
17		1	2	3	3	3	3	2	3	3	3	3	1	11	40.9091	3	3	3	3	3	33333	65	1	6.25	5	6	7	7	31.25	1	6	6	6	6	6	6	6	6	8	7	63		1	31.5	62.75				1
18		1	1	1	1	1	1	1	1	1	1	1	1	11	0	2	1	1	2	2	21122	80	1	0	0	0	0	0	0	1	0	0	0	0	0	0	0	0	0	0	0		1	0	0
19		1	1	1	1	1	1	1	1	1	1	1	1	11	0	1	1	1	1	1	11111	95	1	0	0	0	0	0	0	1	0	0	0	0	0	0	0	0	0	0	0		1	0	0
20		1	1	2	2	2	1	2	1	3	3	1	1	11	18.1818	1	2	3	2	3	12323	58	1	0	3	4	4	3	14	1	3	2	0	2	3	0	1	2	4	3	20		1	10	24
21		1	4	4	4	5	1		3	2	2	1	1	10	42.5	3	3	2	3	3	33233	50	1	6.25	7	7	7	4	31.25	1	0	2	3	3	7	5	5	3.57143	3.57143	3.57143	35.7143		1	17.8571	49.1071	1			1
22		1	1	1	1	1	1	1	1	1	1	1	1	11	0	1	1	1	1	1	11111	65	1	0	0	0	0	0	0	1	0	0	0	0	0	0	0	0	0	0	0		1	0	0
23		1	3	1	1	2	1	1	1	1	1	1	1	11	6.81818	1	1	1	1	2	11112	95	1	0	0	0	0	0	0	1	0	0	0	0	0	0	0	0	0	0	0		1	0	0				1
24		2																																								99
25		2																																								99
26		1	1	1	1	1	1	1	1	1	1	1	1	11	0	1	1	1	1	1	11111	100	1	0	0	0	0	0	0	1	0	0	0	0	0	0	0	0	0	0	0		1	0	0
27		0																																								99		0	0
28		0																																								99		0	0
29		1	1	1	1	1	1	1	1	1	1	1	1	11	0	1	1	1	1	1	11111	80	1	0	0	0	0	0	0	1	0	0	0	0	0	0	0	0	0	0	0		1	0	0
30		1	2	1	1	1	1	1	1	1	2	1	1	11	4.54545	1	1	1	2	1	11121	90	1	0	2	4	4	2	12	1	2	1	1	1	2	1	0	1	1	1	11		1	5.5	17.5
31		1	1	1	1	1	1	1	1	1	1	1	1	11	0	1	1	1	1	1	11111	90	1	0	0	0	0	0	0	1	0	0	0	0	0	0	0	0	0	0	0		1	0	0
32		0																																								99		0	0
33		0																																								99		0	0
34		2																																								99
35		2																																								99
36		1	2	1	1	1	1	2	1	1	1	1	1	11	4.54545	1	1	1	2	1	11121	95	1	0	3	1	3	1	8	1	1	0	3	0	0	0	0	0	0	1	5		1	2.5	10.5
37		1	3	1	1	2	1	1	1	1	1	1	1	11	6.81818	1	1	1	2	2	11122	90	1	0	1	0	1	1	3	1	1	0	0	0	0	0	0	0	0	0	1		1	0.5	3.5
38		1	1	1	2	1	1	2	1	1	1	1	1	11	4.54545	1	1	1	2	1	11121	80	1	0	1	3	5	2	11	1	0	0	0	0	2	0	0	2	0	2	6		1	3	14
39		1	1	1	1	1	1	1	1	1	1	1	1	11	0	1	1	1	1	1	11111	85	1	0	0	0	0	0	0	1	0	0	0	0	0	0	0	0	0	0	0		1	0	0
40		2																																								99
41		1	3	1	1	1	1	1	1	1	1	1	1	11	4.54545	1	1	1	1	1	11111	90	1	0	0	0	0	0	0	1	0	0	0	0	0	0	0	0	0	0	0		1	0	0
42		1	1	4	1	5	1	5	1	1	1	1	1	11	25									0	1	1	1	0.5	3.5	1	0	0	0	0	0	0	0	0	0	0	0		1	0	3.5		5	1
43		0																																								99		0	0
44		1	2	2	3	1	3	2	1	2	1	3	1	11	22.7273	1	1	2	2	1	11221	80	1	0	6	2	2	2	12	1	2	2	2	0	2	2	0	2	2	3	17		1	8.5	20.5
45		1	2	2	4	1	1	1	2	1	2	1	1	11	15.9091	1	1	2	4	1	11241	70	1	0	0	8	8	2	18	1	2	0	0	1	1	0	0	0	1	5	10		1	5	23
46		0																																								99		0	0
47		1	2	1	1	2	1	2	1	1	2	2	1	11	11.3636	1	1	1	2	1	11121	85	1	1	3	3	3	2	12	1	2	2	2	2	3	1	0	1	0	0	13		1	6.5	18.5
48		2																																								99
49		0																																								99		0	0
50		3																																								99
51		2																																								99
52		1	2	2	1	1	1	2	1	1	2	1	2	11	11.3636	1	1	2	2	1	11221	80	1	1	3	3	7	3	17	1	2	1	1	2	2	1	1	1	4	2	17		1	8.5	25.5
53		0																																								99		0	0
54		2																																								99
55		0																																								99		0	0
56		1	1	1	1	1	1	1	1	1	1	1	1	11	0	1	1	1	1	2	11112	80	1	0	0	0	0	0	0	1	0	0	0	0	0	0	0	0	0	0	0		1	0	0
57		1	4	3	3	4	1	2	1	1	1	2	2	11	29.5455	1	1	1	1	1	11111	40	1	1	1	2	2	1	7	1	0	0	0	0	1	0	0	0	0	0	1		1	0.5	7.5
58		0																																								99		0	0
59		0																																								99		0	0
60		2																																								99
61		0																																								99		0	0
62		2																																								99
63		2																																								99
64		0																																								99		0	0
65		0																																								99		0	0
66		1	1	2	1	1	1	1	1	1	1	1	1	11	2.27273	1	1	1	2	1	11121	80	1	0	0	1	1	1	3	1	0	0	0	0	0	0	0	0	0	0	0		1	0	3
67		2																																								99
68		1	3	2	2	1	1	2	1	1	3	3	1	11	20.4545	1	1	3	3	1	11331	75	1	2	6	6	8	6	28	1	2	2	5	2	5	2	1	3	3	4	29		1	14.5	42.5
69		3																																								99
70		1	4	2	2	2	1	1	1	1	1	1	1	11	13.6364	2	1	2	2	1	21221	80	1	0	0	1	1	1	3	1	1	1	0	0	1	0	0	1	0.444444	0	4.44444		1	2.22222	5.22222
71		3																																								99
72		2																																								99
73		1	1	1	1	1	1	1	1	1	1	1	1	11	0	1	1	1	1	1	1	70	1	0	0	0	0	0	0	1	0	0	0	0	0	0	0	0	0	1	1		1	0.5	0.5
74		0																																								99		0	0
75		2																																								99
76		0																																								99		0	0
77		0																																								99		0	0
78		0																																								99		0	0
79		0																																								99		0	0
80		1	2	3	3	5	2	5	1	2	3	2	2	11	43.1818	3	2	3	3	2	32332	75	1	5	7.75	8	10	8	38.75	1	10	5	5	5	8	5	2	2	4.88889	2	48.8889		1	24.4444	63.1944				1
81		1	3	1	2	1	1	2	1	1	3	1	2	11	15.9091	2	1	1	2	1	21121	95	1	0	1	3	4	3	11	1	0	0	0	1	4	1	0	1	1	1	9		1	4.5	15.5
82		1	1	1	3	1	1		1	1	1	2	1	10	7.5	1	1	1	2	1	11121	95	1	0	0	1	2	1	4	1	1	1	1	0	2	0	0	0	0	1	6		1	3	7	1
83		2																																								99
84		2																																								99
85		1														4	4	4	4	4	44444	68	1	6	6	7	6	5	30	1	5	4	5	2	1	3	3	2	0	3	28		1	14	44	3			1
86		1	3	4	4	3	2	3	1	3	2	2	2	11	40.9091	1	1	1	2	1	11121	70	1	0	3	5	8	3	19	1	1	2	2	2	8	2	1	4	4	5	31		1	15.5	34.5
87		1	1	1	1	1	1	1	1	1	1	2	1	11	2.27273	1	1	1	1	1	11111	90	1	0	0	0	0	0	0	1	0	0	0	0	0	0	0	0	0	0	0		1	0	0
88		1	4	2	1	1	1	4	1	2	1	3	2	11	25	3	2	4	3	4	32434	10	1	1	2	6	6	1	16	1	2	1	1	5	5	2	0	2	5	5	28		1	14	30
89		1														4	1	2	4	2	41243	30	1	0	0	0	0	0	0	1	0	0	0	0	0	0	0	0	0	0	0		1	0	0	2
90		1	1	2	2	2	1	2	1	1	2	2	1	11	13.6364	1	1	1	2	1	11121	90	1	0	1	1	2	1	5	1	10	10	10	10	10	10	1	1	1	0	63		1	31.5	36.5
91		1	1	1	1	1	1	1	1	1	1	1	1	11	0	1	1	1	1	1	11111	95	1	0	0	0	0	0	0	1	0	0	0	0	0	0	0	0	0	0	0		1	0	0
92		1	3	2	1	3	2	2	1	2	2	2	1	11	22.7273	1	2	1	2	2	12122	80	1	1	3	3	4	3	14	1	2	0	2	2	3	2	2	2	0	1	16		1	8	22
93		1	1	1	1	1	1	1	1	1	1	1	1	11	0	1	1	1	1	1	11111	80	1	0	0	0	0	0	0	1	0	0	0	0	0	0	0	0	0	0	0		1	0	0
94		0																																								99		0	0
95		1	1	1	1	1	1	1	1	1	1	1	1	11	0	1	1	1	1	1	11111	90	1	0	0	0	0	0	0	1	0	0	0	0	0	0	0	0	0	0	0		1	0	0
96		1	2	1	1	1	1	1	1	1	1	1	1	11	2.27273	1	1	1	2	2	11122	80	1	0	0	0	0	0	0	1	0	0	0	0	0	0	0	0	0	0	0		1	0	0
97		1														2	1	3	2	1	21321			0	0	0	0	0	0	1	0	0	0	0	0	0	0	0	0	0	0		1	0	0	3		1
98		1	2	1	2	2	1	2	1	1	2	1	1	11	11.3636	2	2	2	3	2	22232	60	1	0	1	0	2	1	4	1	1	1	2	3	2	1	1	1	1	1	14		1	7	11
99		1	2	3	2	2	3	2	2	2	2	1	2	11	27.2727	1	2	2	2	2	12222	80	1	1	3	4	2	0	10	1	1	0	1	2	6	1.77778	0	2	1	3	17.7778		1	8.88889	18.8889
100		1	2	1	2	1	1	1	1	2	1	1	1	11	6.81818	1	1	1	1	1	11111	85	1	0	1	1	1	1	4	1	3	0	0	0	1	0	0	0	1	1	6		1	3	7
101		2																																								99
102		1	1	1	1	1	1	1	1	1	1	1	1	11	0	1	1	1	1	1	11111	70	1	0	0	0	0	0	0	1	0	0	0	0	0	0	0	0	0	0	0		1	0	0
103		1	2	1	1	1	1	2	1	2	1	1	1	11	6.81818	1	1	1	1	1	11111	90	1	0	0	1	1	1	3	1	0	0	0	0	1	0	0	0	0	1	2		1	1	4
104		1	2	1	1	1	1	1	1	1	2	2	1	11	6.81818	1	1	1	1	3	11113	80	1	1.5	1	0	3	2	7.5	1	0	0	0	0	0	0	0	0	0	0	0		1	0	7.5				1
105		0																																								99		0	0
106		2																																								99
107		1	1	1	1	1	1	1	1	1	1	1	1	11	0	1	1	1	1	1	11111	35	1	0	3	0	0	0	3	1	0	0	0	0	0	0	0	0	0	0	0		1	0	3
108		0																																								99		0	0
109		1	2	1	1	1	1	2	1	1	1	1	1	11	4.54545	1	1	1	2	2	11122	95	1	0	0	1	3	3	7	1	0	0	0	0	2	0	0	1	0	1	4		1	2	9
110		1														1	1	1	1	2	11112	70	1	0	0	0	0	0	0	1	0	0	0	0	0	0	0	0	0	0	0		1	0	0	2
111		1	1	2	1	2	1	1	1	2	2	1	1	11	9.09091	1	2	2	2	1	12221	20	1	1	1	1	2	2	7	1	0	0	1	0	1	1	0	1	2	1	7		1	3.5	10.5
112		0																																								99		0	0
113		1														3	1	2	2	2	31222	60	1	0	0	0	0	0	0	1	0	0	0	0	0	0	0	0	0	0	0		1	0	0	2
114		1	3	1	2	2	1	3	1	1	1	1	1	11	13.6364	1	1	1	1	2	11112	95	1	0	0	0	0	0	0	1	0	0	0	0	0	0	0	0	0	0	0		1	0	0
115		0																																								99		0	0
116		1	1	1	1	1	1	1	1	1	1	1	1	11	0	1	1	1	1	1	11111	70	1	0	0	0	0	0	0	1	0	0	0	0	0	0	0	0	0	0	0		1	0	0
117		2																																								99
118		1	2	1	1	2	1	2	1	1	1	1	1	11	6.81818	1	1	1	1	1	11111	95	1	0	2	0	0	0	2	1	0	0	0	0	0	0	0	0	0	0	0		1	0	2
119		0																																								99		0	0
120		1	4	4	4	3	4	4	4	3	3	3	3	11	63.6364	2	3	3	3	2	23332	45	1	6	7	7	9	5	34	1	6	6	6	6	7	8	4	5	6	7	61		1	30.5	64.5
121		1	1	1	2	1	1	2	1	1	1	1	1	11	4.54545	1	1	1	1	3	11113	85	1	0	2	2	2	1	7	1	0	0	0	0	1	0	0	0	0	0	1		1	0.5	7.5
122		1	1	1	2	1	1	3	1	1	2	1	1	11	9.09091	1	1	2	1	1	11211	90	1	0	1.5	2	2	2	7.5	1	0	0	0	0	2	0	0	0	0	2	4		1	2	9.5				1
123		0																																								99		0	0
124		2																																								99
125		1	2	3	2	2	1	3	2	2	3	2	1	11	27.2727	1	1	1	2	1	11121	95	1	0	2	3	5	1	11	1	0	1	1	2	3	4	0	1	2	2	16		1	8	19
126		2																																								99
127		1	1	1	1	1	1	1	1	1	2	2	1	11	4.54545	1	1	1	1	1	11111	90	1	0	2	0	0	2	4	1	0	0	0	0	2	0	0	0	0	0	2		1	1	5
128		0																																								99		0	0
129		1	1	1	1	1	1	1	1	1	1	1	1	11	0	1	1	1	1	1	11111	80	1	0	0	0	0	0	0	1	0	0	0	0	0	0	0	0	0	0	0		1	0	0
130		0																																								99		0	0
131		0																																								99		0	0
132		4																																								99
133		0																																								99		0	0
134		0																																								99		0	0
135		0																																								99		0	0
136		0																																								99		0	0
137		1	3	1	1	1	1	1	1	1	1	1	1	11	4.54545	1	1	1	2	1	11121	90	1	0	0	0	0	0	0	1	0	0	0	0	0	0	0	0	0	0	0		1	0	0
138		1	2	3	1	2	2	3	1	3	3	2	1	11	27.2727	1	1	2	3	1	11231	70	1	5	7	4	7	8	31	1	2	2	0	0	1	0	0	2	1	3	11		1	5.5	36.5
139		0																																								99		0	0
140		1	1	1	1	1	1	3	1	1	1	1	1	11	4.54545	1	1	2	2	1	11221	75	1	0	0	0	3	2	5	1	0	0	0	3	2	0	0	0	2	0	7		1	3.5	8.5
141		0																																								99		0	0
142		0																																								99		0	0
143		1	3	1	2	1	1	2	2	3	3	2	2	11	25	1	1	2	3	2	11232	50	1	0	2	5	5	3	15	1	0	0	3	0	3	0	0	2	2	2	12		1	6	21
144		1	1	1	1	2	1	1	1	1	1	2	1	11	4.54545	2	1	1	3	2	21132	80	1	0	0	0	0	0	0	1	0	0	0	0	1	2	0	0	0	0	3		1	1.5	1.5
145		1	4	3	3	1	1	1	1	1	1	1	1	11	15.9091	1	1	1	1	2	11112	70	1	0	0	1.25	3	2	6.25	1	0	0	0	0	0	0	0	2	1	1	4		1	2	8.25				1
146		0																																								99		0	0
147		1														1	2	3	2	1	12321	85	1	0	0	0	0	0	0	1	7	7	6	3	3	3	4	4	4.625	4.625	46.25		1	23.125	23.125	2
148		1	4	3	3	2	1	3	1	1	2	2	1	11	27.2727	1	1	1	2	2	11122	80	1																			99		0	0				5
149		3																																								99
150		3																																								99
151		2																																								99
152		1	4	4	4	1	2	5	2	1	2	1	1	11	36.3636	1	1	1	3	1	11131	95	1	6.25	7	7	7	4	31.25	1	6	4	7	2	8	1	0	7	4	1	40		1	20	51.25				1
153		0																																								99		0	0
154		0																																								99		0	0
155		1														3	3	3	3	3	33333	75	1	0	5	7	7	0	19	1	7	7	7	8	10	9	9	9	9	8.33333	83.3333		1	41.6667	60.6667	3
156		0																																								99		0	0
157		1	5	1	2	1	1	1	1	1	1	1	1	11	11.3636	1	1	1	2	1	11121	80	1	0	2	7	2.5	1	12.5	1	4	1.22222	0	0	7	0	0	0	0	0	12.2222		1	6.11111	18.6111				1
158		0																																								99		0	0
159		1	1	1	1	1	1	1	1	1	1	1	1	11	0	1	1	1	1	4	11114	50	1	0	0	2	3	1	6	1	0	0	0	0	1	0	0	0	0	0	1		1	0.5	6.5
160		2																																								99
161		0																																								99		0	0
162		2																																								99
163		1	2	1	1	0	1	1	1	1	1	2	1	10	5	1	1	1	2	1	11121	70	1	0	2	5	5	3	15	1	5	0	1	5	10	0	0	2	0	0	23		1	11.5	26.5
164		1	4	2	1	1	2	1	1	1	1	1	1	11	11.3636	1	1	1	1	1	11111	80	1	0	1	0	0	0	1	1	0	0	0	0	0	0	0	0	0	0	0		1	0	1
165		1	1	1	1	1	1	1	1	1	1	1	1	11	1	1	1	1	1	1	11111	100	1	0	0	0	0	0	0	1	0	0	0	0	0	0	0	0	0	0	0		1	0	0
166		1	3	2	4	2	2	5	1	3	3	3	3	11	45.4545	2	1	2	3	2	21232	80	1	6	5	8	8	10	37	1	0	0	0	0	0	0	0	0	0	0	0		1	0	37
167		0																																								99		0	0
168		0																																								99		0	0
169		1	1	1	1	1	1	1	1	1	1	1	1	11	0	1	1	1	1	1	11111	85	1	0	0	0	0	0	0	1	0	0	0	0	0	0	0	0	0	0	0		1	0	0
170		1	5	1	2	2	1	1	1	1	2	1	1	11	15.9091	1	1	1	2	1	11121	80	1	0	5	5	5	7	22	1	3	0	0	3	5	0	0	0	0	0	11		1	5.5	27.5
171		0																																								99		0	0
172		0																																								99		0	0
173		1	2	2	2	2	1	2	2	2	1	1	1	11	15.9091	1	1	2	2	2	11222	90	1	0	1	2	1	0.5	4.5	1	1	1	0	1	2	0	1	1	2	1	10		1	5	9.5
174		1	3	1	1	1	1	1	1	1	1	1	1	11	4.54545	1	1	1	1	1	11111	100	1	0	0	0	0	0	0	1	0	0	0	0	0	0	0	0	0	0	0		1	0	0
175		3																																								99
176		1	2	2	2		1	2	1	1	1	2	3	10	17.5	4	1	1	1		41119	10	1	1	2	2	1.5	1	7.5	1	1	1	1	2	3	1	2	1	2	3	17		1	8.5	16	1	1		1
177		0																																								99		0	0
178		1	2	1	1	1	1	1	1	1	1	1	1	11	2.27273	1	1	1	1	1	11111	90	1	0	0	1	0	0	1	1	0	0	0	1	0	0	0	0	0	0	1		1	0.5	1.5
179		1	1	2	2	2	1	2	2	2	2	2	1	11	18.1818	1	2	2	3	1	12231	82	1	0	5	5	7	4	21	1	0	0	0	0	5	0	0	3	5	5	18		1	9	30
180		1	1	1	1	1	1	1	1	1	1	1	1	11	0	1	1	2	3	1	11231	60	1	0	0	0	0	0	0	1	0	0	0	0	0	0	0	0	0	0	0		1	0	0
181		1	1	1	1	1	1	1	1	1	1	1	1	11	0	1	1	1	1	1	11111	60	1	0	0	0	0	0	0	1	0	0	0	0	0	0	0	0	0	0	0		1	0	0
182		0																																								99		0	0
183		1	2	1	1	2	1	1	1	1	1	1	1	11	4.54545	1	1	1	2	2	11122	70	1	0	5	0	5	5	15	1	4	0	0	0	0	0	0	0	0.444444	0	4.44444		1	2.22222	17.2222
184		1	3	3	4	4	2	4		1	2	2	2	10	42.5	3	3	3	3	3	33333	70	1	4	7	10	10	6	37	1	7	10	10	10	10	4	6	5	7.44444	5	74.4444		1	37.2222	74.2222	1
185		2																																								99
186		2																																								99
187		1	2	1	2	1	1	1	1	1	1	1	1	11	4.54545	2	1	1	2	1	21121	90	1	0	0	2	0	0	2	1	0	0	0	0	2	0	0	0	0	0	2		1	1	3
188		2																																								99
189		1	1	1	1	1	1	1	1	1	1	1	1	11	0	1	1	1	1	1	11111	99	1	0	0	0	0	0	0	1	0	0	0	0	0	0	0	0	0	0	0		1	0	0
190		1	5	3	5	1	1		3	3	3	3	3	10	50	2	1	2	3	1	21231	50	1	0	6	10	6	6	28	1	0	2	1	0	10	0	0	5	4	2	24		1	12	40	1
191		3																																								99
192		3																																								99
193		0																																								99		0	0
194		1														1	1	1	1	1	11111	90	1								0	1	0	0	0	0	0	0	0	0	1		1	0.5	0.5	5			5
195		1	2	1	1	2	2	1	1	1	2	1	1	11	9.09091	1	1	1	1	2	11112	85	1	0	0	0	0	0	0	1	1	1	2	1	0	0	0	1	1	1	8		1	4	4
196		1	1	1	1	1	1	1	1	1	1	2	1	11	2.27273	1	1	1	1	1	11111	90	1	0	0	0	0	0	0	1	0	0	0	0	0	0	0	0	0	0	0		1	0	0
197		1	1	1	1	1	1	1	1	1	1	1	1	11	0	3	1	3	3	1	31331	75	1	0	0	0	0	0	0	1	0	0	0	0	0	0	0	0	0	0	0		1	0	0
198		1														1	1	1		2	11192	60	1								9	10	9	2	7	0	2	3	5.25	5.25	52.5		1	26.25		6	1		4
199		1	2	1	2	3	1	2	1	3	3	3	3	11	29.5455	3	1	3	3	1	31331	70	1	3	6	7	7	5	28	1	3	3	3	3	5	10	3	3	5	7	45		1	22.5	50.5
200		1	3	5	3	5	2	5	4	3	3	1	1	11	54.5455	3	1	3	3	4	31334	50	1	3	6	6	7	3	25	1	3	6	5.5	5.5	5.5	5.5	3	1	10	10	55		1	27.5	52.5
201		0																																								99		0	0
202		1	1	1	1	1	1	2	1	1	1	1	1	11	2.27273	3	1	2	3	2	31232	65	1	0	0	0	0	0	0	1	0	0	0	0	0	0	0	0	0	0	0		1	0	0
203		0																																								99		0	0
204		1	1	1	1	1	1	1	1	1	1	1	1	11	0	1	1	1	1	1	11111	99	1	0	0	0	0	0	0	1	0	0	0	0	0	0	0	0	0	0	0		1	0	0
205		2																																								99
206		0																																								99		0	0
207		3																																								99
208		1	2	1	2	1	1	2	1	1	1	1	1	11	6.81818	2	1	2	2	2	21222	85	1	0	0	1	1	1	3	1	2	1	0	0	1	0	0	0	0	2	6		1	3	6
209		1	1	1	1	1	1	1	1	1	1	1	1	11	0	1	1	1	1	1	11111	99	1	0	0	0	0	0	0	1	0	0	0	0	0	0	0	0	0	0	0		1	0	0
210		1	2	1	1	1	1	1	2	1	2	4	2	11	15.9091	1	1	1	2	2	11122	50	1	1	1	1	1	1	5	1	0	0	0	0	1	0	0	0	0	0	1		1	0.5	5.5
211		1	1	1	1	1	1	1	1	1	1	1	1	11	0	1	1	1	1	1	11111	90	1	0	0	0	0	0	0	1	0	0	0	0	0	0	0	0	0	0	0		1	0	0
212		1	2	1	1	2	1	1	1	1	1	1	1	11	4.54545	2	1	1	1	1	21111	70	1	0	0	0	0	0	0	1	0	0	0	0	0	0	0	0	0	0	0		1	0	0
213		0																																								99		0	0
214		2																																								99
215		0																																								99		0	0
216		1	2	1	1	1	1	1	1	1	1	1	1	11	2.27273	1	1	1	2	2	11122	90	1	0	0	0	0	0	0	1	0	0	0	0	0	0	0	0	0	0	0		1	0	0
217		1	1	1	1	1	1	1	1	1	1	1	1	11	0	1	1	1	1	1	11111	100	1	0	0	0	0	0	0	1	0	0	0	0	0	0	0	0	0	0	0		1	0	0
218		0																											0	1												99		0	0
219		1	4	2	4	2	2	4	2	2	3	1	2	11	38.6364	1	2	2	3	1	12231	75	1	5	7	7	8	6	33	1	6	6	7	5	7	5	5	5	5	6	57		1	28.5	61.5
220		1	1	1	1	1	1	1	1	1	1	1	1	11	0	1	1	1	1	1	11111	100	1	0	0	0	0	0	0	1	0	0	0	0	0	0	0	0	0	0	0		1	0	0
221		0																																								99		0	0
222		2																																								99
223		0																																								99		0	0
224		1	3	2	2	2	2	3	3	3	3	2	2	11	36.3636	2	2	2	3	1	22231	71	1	3	3	3	4	2	15	1	4	3	4	3	3	4	2	2	2	2	29		1	14.5	29.5				1
225		1	1	1	1	1	1	1	1	1	1	1	1	11	0	1	1	1	1	1	11111	90	1	0	0	0	0	0	0	1	0	0	0	0	0	0	0	0	0	0	0		1	0	0
226		1	2	2	1	2	1	2	1	1	1	2	1	11	11.3636	1	1	1	2	1	11121	90	1	0	0	1	0	0	1	1	0	0	0	0	1	0	0	0	0	0	1		1	0.5	1.5
227		1	3	2	2	1	1	2	1	2	1	1	1	11	13.6364	1	1	2	2	1	11221	100	1	0	2	2	2	1	7	1	0	0	0	0	2	0	0	1	1	1	5		1	2.5	9.5
228		0																																								99		0	0
229		1	1	2	2	2	1	2	1	1	1	1	1	11	9.09091	1	1	1	1	3	11113	80	1	0	0	1	1	1	3	1	0	2	0	0	2	0	0	0	0	0	4		1	2	5
230		1	4	3	3	3	1	1	2	2	2	2	2	11	31.8182	1	2	2	2	2	12222	40	1	2	2	2	2	2	10	1	1	1	1	1	5	1	3	3	3	3	22		1	11	21				1
231		1	3	1	2	1	3	1	1	1	2	1	1	11	13.6364	1	1	1	1	3	11113	60	1	0	1	0	1	1	3	1	1	2	5	0	1	3	0	0	1	1	14		1	7	10
232		1	2	1	1	1	1	1	1	1	1	1	1	11	2.27273	1	1	1	2	1	11121	90	1	0	0	0	0	0	0	1	1	0	0	0	0	0	0	0	0	0	1		1	0.5	0.5
233		1	2	1	1	1	1	1	1	1	1	1	1	11	2.27273	1	1	1	1	1	11111	80	1	0	0	0	0	0	0	1	0	0	0	0	0	0	0	0	0	0	0		1	0	0
234		1	1	1	1	1	1	1	1	1	1	1	1	11	0									0	0	0	0	0	0	1	0	0	0	0	0	0	0	0	0	0	0		1	0	0		5	1
235		1	3	2	2	2	3	4	2	3	3	2	2	11	38.6364	1	2	3	3	2	12332	65	1	1	3	1	3	2	10	1	2	4	3	1	2	2	1	1	2	4	22		1	11	21
236		0																																								99		0	0
237		1	1	1	1	1	1	1	1	1	1	1	1	11	0	1	1	1	2	1	11121	85	1	0	0	0	0	0	0	1	0	0	0	0	0	0	0	0	0	0	0		1	0	0
238		1	2	1	3	1	1	1	1	2	1	1	1	11	9.09091	1	1	1	2	2	11122	40	1	0	0	5	5	0	10	1	2	0	0	0	0	0	0	0	0	0	2		1	1	11
239		0																																								99		0	0
240		0																																								99		0	0
241		2																																								99
242		1	4	3	4	3	4		3	3	3	2	3	10	55	2	2	3	3	2	22332	50	1	5	7	8	6	5	31	1	7	7	5	5	7	5	4	7	5	5	57		1	28.5	59.5	1
243		1	1	1	1	1	1	1	1	1	1	1	1	11	0	1	1	1	1	1	11111	100	1	0	0	0	0	1	1	1	0	0	0	0	0	0	0	0	0	0	0		1	0	1
244		1	3	3	3	2	2	2	2	3	3	3	1	11	36.3636	3	2	2	3	2	32232	60	1	2	4	4	5	4	19	1	3	3	5	4	5	3	1	2	3	2	31		1	15.5	34.5
245		1	1	1	1	1	1	1	1	1	1	1	1	11	0	1	1	1	1	1	11111	95	1	0	0	0	0	0	0	1	0	0	0	0	0	0	0	0	0	0	0		1	0	0
246		1	2	2	2	4	2	2	1	2	2	1	1	11	22.7273	2	1	1	2	1	21121	70	1	3	5	5	7	5	25	1	4	4	6	6	4	4	0	4	4	4	40		1	20	45
247		1	1	1	1	1	1	1	1	1	1	1	1	11	0	1	1	1	1	1	11111	100	1																			99		0	0				5
248		1	1	1	1	1	1	1	1	1	1	1	1	11	0									0	0	0	0	0	0	1	0	0	0	0	0	0	0	0	0	0	0		1	0	0		1, 5?	1
249		1	1	1	1	1	1	1	1	1	1	1	1	11	0	1	1	1	2	2	11122	90	1	0	1	1	0.75	1	3.75	1	0	0	0	0	1	0	0	0	0	0	1		1	0.5	4.25				1
250		1	2	3	1	2	1	2	1	1	1	1	1	11	11.3636	1	1	2	3	1	11231	75	1	0	5	0	4	5	14	1	0	0	0	0	0	0	0	5	5	5	15		1	7.5	21.5
251		1	2	2	3	2	1	3	1	3	2	1	1	11	22.7273	1	1	2	2	2	11222	70	1	0	2	3	3	2	10	1	1	0	0	0	2	0	0	0	0	2	5		1	2.5	12.5
252		1	1	1	1	1	1	1	1	1	1	1	1	11	0	1	1	1	2	3	11123	50	1	0	0	0	0	0	0	1	0	0	0	0	0	0	0	0	0	0	0		1	0	0
253		0																																								99		0	0
254		1	1	1	1	1	1	1	1	1	1	1	1	11	0	1	1	1	1	1	11111	80	1	0	0	0	0	0	0	1	0	0	0	0	0	0	0	0	0	0	0		1	0	0
255		1	1	1	2	2	1	1	2	2	2	2	2	11	15.9091	1	1	1	3	1	11131	75	1	2	3	3	4	3	15	1	1	1	1	2	2	1	1	2	2	2	15		1	7.5	22.5
256		1	4	1	1	1	1	1	1	2	1	1	1	11	9.09091	1	1	1	1	1	11111	100	1	0	0	1	0	0	1	1	0	0	5	0	2	0	0	0	1	0	8		1	4	5
257		1	3	3	2	4	4		3	4	2	1	2	10	45	1	2	2	2	1	12221	95	1	1	3	3	3	1	11	1	2	3	3	2	2	5	2	2	2	2	25		1	12.5	23.5	1
258		1	1	2	2	1	1	2	2	2	2	1	1	11	13.6364	1	1	1	1	1	11111	80	1	0	2	4	3	2	11	1	0	0	0	0	2	0	0	0	1	1	4		1	2	13
259		1	1	1	2	1	1	3	1	1	1	2	1	11	9.09091	1	1	1	1	1	11111	75	1	0	0	3	3	1	7	1	0	0	0	0	4	0	0	0	0	0	4		1	2	9
260		1	1	1	1	1	1	1	1	1	1	1	1	11	0	3	1	4	3	1	31431	60	1	0	0	0	0	0	0	1	0	0	0	0	0	0	0	0	0	0	0		1	0	0
261		0																																								99		0	0
262		1	2	1	1	1	1	1	1	1	1	1	1	11	2.27273	1	1	1	2	1	11121	85	1	0	0	0	0	0	0	1	0	0	0	0	0	0	0	0	0	0	0		1	0	0
263		1	2	2	2	1	1	2	1	1	1	1	1	11	9.09091	2	1	1	3	2	21132	80	1	0	0	0	0	0	0	1	0	0	0	0	0	0	0	0	0	0	0		1	0	0
264		1	2	2	2	2	1	2	1	1	1	1	1	11	11.3636	2	1	2	2	2	21222	90	1	0	0	0	1	1	2	1	0	0	0	0	0	0	0	0	0	0	0		1	0	2
265		1	1	1	2	1	1	2	1	1	1	1	1	11	4.54545	1	1	1	1	1	11111	80	1	0	0	2	2	2	6	1	0	0	0	0	2	0	0	0	0	1	3		1	1.5	7.5
266		1	2	1	2	1	1	2	1	1	2	1	1	11	9.09091	1	1	1	2	1	11121	95	1	1	2	3	2	2	10	1	2	2	0	0	2	0	0	1	0	1	8		1	4	14
267		1	1	1	1	1	1	1	1	1	1	1	1	11	0	3	1	2	2	1	31221	95	1	0	0	0	0	0	0	1	0	0	0	0	0	0	0	0	0	0	0		1	0	0
268		1	2	2	3	2	2	3	1	2	2	1	1	11	22.7273	1	2	1	2	2	12122	70	1	0	3	7	5	2	17	1	1	3	1	1	7	1	1	2	2	1	20		1	10	27
269		2																																								99
270		0																																								99		0	0
271		1	1	1	1	1	1	1	1	1	1	1	1	11	0	1	1	1	1	1	11111	95	1	0	0	0	0	0	0	1	0	0	0	0	0	0	0	0	0	0	0		1	0	0
272		1	4	3	3	5	2	4	2	3	3	2	2	11	50	1	2	3	3	1	12331	80	1	2	3	6	6	5	22	1	2	3	1	5	10	0	1	3	3	2	30		1	15	37
273		1	1	1	2	2	1	2	1	1	2	2	1	11	11.3636	1	1	2	2	1	11221	90	1	3	5	7	7	5	27	1	2	0	2	2	5	4	1	3	3	3	25		1	12.5	39.5
274		0																																								99		0	0
275		4																																								99
276		1	2	3	3	2	1	2	2	2	2	1	1	11	22.7273	2	1	2	2	2	21222	30	1	0	2	2	2	2	8	1	1	2	1	1	3	2	1	2	1	2	16		1	8	16
277		1	2	1	2	2	1	1	1	1	1	1	1	11	6.81818	1	1	1	1	1	11111	100	1	0	0	2	2	1	5	1	1	0	0	0	1	0	0	0	0	0	2		1	1	6
278		1	4	1	1	2	1	1	1	1	1	2	1	11	11.3636	1	1	1	1	1	11111	75	1	0	0	0	0	0	0	1	0	0	0	0	0	0	0	0	0	0	0		1	0	0
279		1	2	1	1	1	1	1	1	1	1	1	1	11	2.27273	1	1	1	1	2	11112	100	1	0	0	1	1	1	3	1	0	0	0	0	0	0	0	0	0	0	0		1	0	3
280		1	1	1	1	1	1	1	1	1	1	2	1	11	2.27273	2	1	1		2	21192	90	1	0	0	0	0	0	0	1	0	0	0	0	0	0	0	0	0	0	0		1	0	0		1
281		1	3	2	2	4	1		1	2	2	1	1	10	22.5	1	2	2	2	1	12221			0	2	3	4	2	11	1	1	1	1	1	2	1	0	1	1	2	10		1	5	6	1		1
282		0																																								99		0	0
283		0																																								99		0	0
284		2																																								99
285		3																																								99
286		0																																								99		0	0
287		0																																								99		0	0
288		0																																								99		0	0
289		1	2	2	2	2	1	2	1	2	2	2	1	11	18.1818	1	1	2	2	2	11222	60	1	0	2	2	3	1	8	1	0	0	0	0	2	0	0	1	1	1	5		1	2.5	10.5
290		1	2	2	2	2	1	2	1	1	1	1	1	11	11.3636	2	1	2	2	1	21221	93	1	0	1	5	5	1	12	1	0	0	0	1	1	1	0	1	1	1	6		1	3	15
291		0																																								99		0	0
292		1	1	1	1	1	1	1	1	1	1	1	1	11	0	1	1	1	1	1	11111	90	1	0	0	0	0	0	0	1	0	0	0	0	0	0	0	0	0	0	0		1	0	0
293		2																																								99
294		0																																								99		0	0
295		2																																								99
296		1	1	1	1	1	1	1	1	1	1	1	1	11	0	1	1	1	1	1	11111	95	1	0	0	0	0	0	0	1	0	0	0	0	0	0	0	0	0	0	0		1	0	0
297		0																																								99		0	0
298		1	3	1	1	2	1	2	1	1	2	1	1	11	11.3636	1	1	1	2	1	11121	80	1	0	1	0	1	1	3	1	1	0	0	0	0	0	0	1	1	0	3		1	1.5	4.5
299		1	1	1	1	1	1	1	1	1	1	1	1	11	0	1	1	1	1	1	11111	100	1	0	0	0	0	0	0	1	0	0	0	0	0	0	0	0	0	0	0		1	0	0
300		0																																								99		0	0
301		1		2	3	4	2	1	2	2	1	1	1	10	22.5	1	2	3	2	1	12321	60	1	3	5	2	3	2	15	1	3	3	1	2	8	0	3	3	3	3	29		1	14.5	29.5	1			1
302		1	1	1	2	1	1	1	1	1	1	1	1	11	2.27273	1	1	1	1	1	11111	100	1	0	0	1	0	1	2	1	0	0	0	0	1	0	0	0	0	0	1		1	0.5	2.5
303		0																																								99		0	0
304		1	3	3	3	4	1	5	2	3	2	3	1	11	43.1818	1	1	1	2	1	11121	80	1	0	2	2	2	1	7	1	1	1	1	1	2	1	0	1	1	1	10		1	5	12
305		0																																								99		0	0
306		1	2	1	2	1	1	3	1	1	1	1	1	11	9.09091	1	1	1	1	3	11113			0	1	4	4	1	10	1	0	0	0	1	5	0	0	0	1	2	9		1	4.5	14.5			1
307		0																																								99		0	0
308		1	2	1	1	1	1	1	1	1	1	1	1	11	2.27273	1	1	1	1	1	11111	90	1	0	0	0	0	0	0	1	0	0	0	0	0	0	0	0	0	0	0		1	0	0
309		1	1	1	3	1	1	1	3	3	2	2	2	11	20.4545	1	1	1	2	2	11122	80	1	10	10	10	10	10	50	1	8	10	1	1	10	0	0	8	10	8	56		1	28	78
310		1	1	1	1	1	1	1	1	1	1	2	1	11	2.27273	1	1	1	1	1	11111	90	1	0	0	0	0	0	0	1	0	0	0	0	2	0	0	0	0	0	2		1	1	1
311		0																																								99		0	0
312		0																																								99		0	0
313		0																																								99		0	0
314		0																																								99		0	0
315		1	2	1	1	1	2	2	2	1	2	1	1	11	11.3636	1	1	1	1	1	11111	95	1	0	3	2.5	3	1	9.5	1	1	0	0	0	0	0	0	1	2	0	4		1	2	11.5
316		0																																								99		0	0
317		1	1	1	1	1	1	1	1	1	1	1	1	11	0	1	1	1	1	1	11111	100	1	0	0	0	0	0	0	1	0	0	0	0	0	0	0	0	0	0	0		1	0	0
318		1	2	1	1.5	1	1	2	1	1	2	1	2	11	10.2273	1	1	1	2	2	11122	100	1	0	0	1	0	3	4	1	0	0	0	0	0	0	0	0	0	0	0		1	0	4
319		1	2	3	3	2	2	3	1	2	2	2	2	11	29.5455	4	2	4	4	2	42442	30	1	1	3	3	4	4	15	1	2	2	1	3	3	1	2	3	3	3	23		1	11.5	26.5
320		1	1	1	1	1	1	1	1	1	1	1	1	11	0	1	1	1	1	1	11111	80	1	0	0	2	2	1	5	1	0	0	0	0	0	0	0	0	0	0	0		1	0	5
321		1	4	3	3	2	2	1	1	3	3	1	1	11	29.5455	1	1	1	2	1	11121	70	1	4.75	3	5	6	5	23.75	1	3	3	4	2	5	2	1	7	6	7	40		1	20	43.75				1
322		1	2	1	1	1	1	1	1	1	1	1	1	11	2.27273	1	1	1	1	1	11111	80	1	0	0	0	0	0	0	1	0	0	0	0	0	0	0	0	0	0	0		1	0	0
323		0																																								99		0	0
324		4																																								99
325		2																																								99
326		1	4	1	1	2	1	1	1	1	1	1	1	11	9.09091	1	1	1	1	1	11111	95	1	0	0	1	1	0	2	1	0	0	0	0	1	0	0	1	0	0	2		1	1	3
327		1														1	2	3	3	1	12331	85	1	2	4	7	8	5	26	1	0	2.5625	1	1	7	2.5625	1	2	1	7.5	25.625		1	12.8125	38.8125	2
328		0																																								99		0	0
329		1	2	3	3	4	2	5	3	4	3	2	4	11	54.5455	4	2	3	3		42339	60	1	0	1	1	1	1	4	1	2	2	0	1	2	0	0	1	1	1	10		1	5	9		1
330		0																																								99		0	0
331		1	2	1	1	1	1	1	1	1	1	1	1	11	2.27273		1	1	3	1	91131	80	1	0	3	0	3	1	7	1	0	0	0	0	0	0	0	0	0	0	0		1	0	7		1
332		1	3	3	3	2	2	2	2	2	3	1	3	11	34.0909	1	1	2	2	1	11221	90	1	0	3	4	6	1	14	1	1	1	0	0	2	0	1	3	0	0	8		1	4	18
333		1	5	4	4	4	3	4	2	2	3	2	1	11	52.2727	1	2	2	3	2	12232	50	1	0	6	7	9	10	32	1	8	9	6	10	10	5	4	6	8	7	73		1	36.5	68.5
334		0																																								99		0	0
335		0																																								99		0	0
336		1	4	3.5	3	2	1	4	4	3.5	4	3	3	11	54.5455	1	2	3	4	2	12342	70	1	1	5	4	7	4	21	1	2	2	3	3	3	0	3	6	2	6	30		1	15	36
337		1	1	1	1		1	1	1	1	1	1	1	10	0	1	1	1	1	1	11111	95	1	0	0	0	0	0	0	1	0	0	0	0	0	0	0	0	0	0	0		1	0	0	1
338		1	5	1	2	1	1	1	1	1	1	1	1	11	11.3636	1	1	1	1	1	11111	50	1	0	0	0	0	0	0	1	0	0	0	0	2	0	0	0	0	0	2		1	1	1
339		1	4	3	3	2	2	4	3	3	3	2	2	11	45.4545	1	2	3	2	1	12321	70	1	7	8	9	7	6	37	1	4	6	7	7	7	1	2	6	8	8	56		1	28	65
340		0																																								99		0	0
341		1	1	1	1	1	1	1	1	1	1	1	1	11	0	1	1	1	2	1	11121	100	1	0	0	0	0	1	1	1	0	0	0	0	0	0	0	0	0	0	0		1	0	1
342		1	1	1	1	3	1	4	2	2	2	2	1	11	20.4545	1	2	3	2	2	12322	80	1	1	2	6	7	2	18	1	2	2	2	2	4	2	1	1	2	7	25		1	12.5	30.5
343		0																																								99		0	0
344		1	3	2	1	1	1	3	2	1	2	1	1	11	15.9091	1	1	1	2	1	11121	85	1	1	2	2	2	2	9	1	1	2	0	0	1	0	0	1	0	1	5		1	2.5	3.5
345		1	2		1	2	1	1	1	1	1	1	1	10	5	1	1	1	1	4	11114	30	1	0	0	0	0	0	0	1	0	0	3	1	0	2	1	2	2	1	12		1	6	6	1
346		1	2	2	2	3	2	3	2	1	2	2	2	11	27.2727	1	2	2	2	1	12221	90	1	1	4	5	8	5	23	1	3	2	2	2	5	4	2	4	4	3	31		1	15.5	38.5
347		1	2	1	1	1	1	1	1	1	1	1	1	11	2.27273	1	1	1	1	1	11111	90	1	0	1	1	1	0	3	1	0	0	0	0	1	1	0	0	0	0	2		1	1	4
348		1	1	1	1	1	1	1	1	1	1	1	1	11	0	1	1	1	2	1	11121	80	1	0	0	0	0	0	0	1	0	0	0	0	0	0	0	0	0	0	0		1	0	0
349		1														3	2	3	4	1	32341	50	1																			99		0	0	11			5
350		1	1	1	1	1	1	1	1	1	1	1	1	11	0	3	3	4	4	3	33443	50	1	0	0	0	0	0	0	1	0	0	0	0	0	0	0	0	0	0	0		1	0	0
351		1	1	1	1	1	1	2	1	1	1	2	1	11	4.54545	1	1	1	1		1111			0	1	1	1	1	4	1	0	0	0	0	0	0	0	0	1	0	1		1	0.5	4.5		1	1
352		0																																								99		0	0
353		1	2	1	1	1	1	1	1	1	2	1	1	11	4.54545	1	1	1	1	1	11111	90	1	0	0	0	0	0	0	1	0	0	0	0	0	0	0	0	0	0	0		1	0	0
354		0																																								99		0	0
355		0																																								99		0	0
356		2																																								99
		97
Number		97	194																																											24	8	7	23
		97																																												10 st >2 missing 9(?11) 1 missing	5 missing 1, 1 missing all		17 1 missing, 5 st >2 missing
Mean:		97	2.03093	1.5829	1.7	1.65803	1.25641	1.79365	1.28866	1.44872	1.53333	1.37629	1.23077	10.9282	13.5145	1.38119	1.25123	1.53695	1.85572	1.46	15508.9	77.196		0.69	1.63625	2.02375	2.29875	1.56	8.16791		1.17327	1.12765	1.08663	0.987624	1.95297	0.880397	0.579208	1.08699	1.24093	1.38642	11.4922			3.83073	9.13315
		97
[truncated: 8 more columns]
